# Supplementary material for: Machine Learning to Identify Patients at Risk of Developing New-Onset Atrial Fibrillation after Coronary Artery Bypass
Source: J Cardiovasc Dev Dis. 2023 Feb 15;10(2):82. doi: 10.3390/jcdd10020082 (PMC9962068; doi:10.3390/jcdd10020082)
Supplement: Supplementary file 1 [file jcdd-10-00082-s001.zip]

Archive with 1 entries (1 files):
- jcdd-2109800-supplementary.pdf
